# Supplementary material for: Association Between Work‐Related Hyperthermia Emergency Department Visits and Ambient Heat in Five Southeastern States, 2010–2012—A Case‐Crossover Study
Source: Geohealth. 2020 Aug 16;4(8):e2019GH000241. doi: 10.1029/2019GH000241 (PMC7429406; doi:10.1029/2019GH000241)
Supplement: Supplementary file 2 — Table S1 [file GH2-4-e2019GH000241-s002.xlsx]

## Sheet: Sheet1
FIPS5	NLDAS30_dly_HI_P95
12001	104.616
12003	104.609
12005	103.069
12007	104.171
12009	103.257
12011	102.113
12013	104.897
12015	102.07
12017	104.162
12019	104.538
12021	101.553
12023	104.723
12027	104.655
12029	104.509
12031	103.657
12033	101.724
12035	103.739
12037	101.882
12039	104.275
12041	105.113
12043	104.582
12045	104.093
12047	104.97
12049	104.787
12051	104.495
12053	102.627
12055	104.868
12057	104.171
12059	104.891
12061	103.721
12063	104.978
12065	105.209
12067	105.014
12069	104.772
12071	102.203
12073	105.174
12075	104.464
12077	104.497
12079	104.931
12081	102.63
12083	104.694
12085	101.62
12086	102.254
12087	99.925
12089	104.561
12091	103.691
12093	104.539
12095	104.844
12097	105.236
12099	102.575
12101	102.929
12103	100.896
12105	104.603
12107	104.797
12109	103.778
12111	101.509
12113	103.381
12115	102.143
12117	105.097
12119	104.693
12121	104.812
12123	104.355
12125	104.666
12127	104.367
12129	104.737
12131	104.015
12133	104.888
13001	104.915
13003	105.079
13005	105.033
13007	105.092
13009	104.298
13011	100.113
13013	100.365
13015	100.892
13017	103.98
13019	104.623
13021	104.328
13023	104.604
13025	105.415
13027	104.536
13029	105.625
13031	105.35
13033	104.782
13035	101.841
13037	104.771
13039	104.602
13043	105.064
13045	99.073
13047	101.102
13049	105.048
13051	105.387
13053	104.331
13055	100.946
13057	99.292
13059	101.747
13061	104.264
13063	100.159
13065	105.072
13067	99.613
13069	104.598
13071	104.04
13073	104.669
13075	104.376
13077	100.549
13079	103.36
13081	104.321
13083	97.995
13085	96.162
13087	105.29
13089	99.803
13091	104.478
13093	104.345
13095	105.037
13097	99.788
13099	104.69
13101	104.808
13103	105.919
13105	102.822
13107	104.679
13109	105.581
13111	92.321
13113	100.271
13115	101.747
13117	98.267
13119	101.539
13121	99.674
13123	94.433
13125	103.455
13127	103.086
13129	101.845
13131	104.283
13133	102.892
13135	99.514
13137	96.095
13139	98.571
13141	103.469
13143	98.288
13145	101.331
13147	101.518
13149	101.575
13151	100.866
13153	104.306
13155	104.138
13157	100.983
13159	102.727
13161	104.97
13163	104.144
13165	105.136
13167	104.265
13169	103.829
13171	101.573
13173	104.98
13175	104.745
13177	104.781
13179	105.405
13181	104.128
13183	105.772
13185	104.457
13187	96.298
13189	103.396
13191	103.08
13193	104.112
13195	101.189
13197	102.187
13199	100.698
13201	105.11
13205	104.898
13207	103.056
13209	105.037
13211	102.624
13213	100.939
13215	104.214
13217	101.556
13219	101.482
13221	102.135
13223	99.52
13225	103.819
13227	96.556
13229	105.452
13231	100.459
13233	100.31
13235	104.843
13237	103.69
13239	104.059
13241	89.807
13243	103.455
13245	104.525
13247	100.964
13249	102.812
13251	105.524
13253	105.093
13255	100.703
13257	100.519
13259	103.053
13261	103.598
13263	101.516
13265	102.886
13267	105.496
13269	103.252
13271	105.181
13273	103.978
13275	104.228
13277	103.941
13279	104.941
13281	88.541
13283	104.809
13285	101.61
13287	103.739
13289	104.395
13291	90.244
13293	101.479
13295	100.212
13297	100.618
13299	105.303
13301	103.039
13303	103.618
13305	105.313
13307	103.057
13309	105.273
13311	95.282
13313	101.58
13315	104.458
13317	103.459
13319	104.493
13321	103.765
21001	100.077
21003	101.634
21005	99.945
21007	107.016
21009	101.369
21011	98.521
21013	93.857
21015	99.803
21017	98.416
21019	98.835
21021	98.682
21023	98.789
21025	97.675
21027	102.262
21029	102.517
21031	103.727
21033	104.986
21035	105.262
21037	100.767
21039	106.893
21041	101.163
21043	98.19
21045	98.617
21047	103.901
21049	98.517
21051	97.036
21053	99.06
21055	105.291
21057	100.941
21059	105.231
21061	102.228
21063	97.711
21065	99.133
21067	98.339
21069	98.285
21071	96.992
21073	100.278
21075	107.235
21077	101.05
21079	99.039
21081	99.289
21083	105.75
21085	101.984
21087	101.168
21089	99.009
21091	103.847
21093	101.05
21095	90.434
21097	99.211
21099	101.437
21101	105.577
21103	99.895
21105	106.981
21107	105.166
21109	96.546
21111	102.631
21113	98.417
21115	98.425
21117	99.976
21119	94.719
21121	96.697
21123	100.423
21125	96.745
21127	98.649
21129	98.319
21131	94.722
21133	92.292
21135	98.43
21137	97.787
21139	106.448
21141	102.975
21143	106.029
21145	106.904
21147	97.064
21149	104.961
21151	98.458
21153	97.071
21155	100.405
21157	105.986
21159	97.703
21161	98.767
21163	102.084
21165	96.848
21167	99.328
21169	100
21171	100.108
21173	97.992
21175	97.692
21177	104.452
21179	101.697
21181	98.571
21183	104.165
21185	101.046
21187	99.544
21189	97.822
21191	99.988
21193	95.802
21195	95.487
21197	98.415
21199	98.557
21201	99.014
21203	97.044
21205	97.736
21207	99.106
21209	98.941
21211	100.072
21213	102.14
21215	101.411
21217	100.064
21219	103.473
21221	105.054
21223	100.583
21225	105.886
21227	103.198
21229	100.264
21231	98.267
21233	105.571
21235	96.971
21237	97.286
21239	99.251
22001	107.054
22003	107.352
22005	106.828
22007	106.441
22009	107.948
22011	106.721
22013	107.032
22015	108.103
22017	108.017
22019	106.923
22021	107.828
22023	105.027
22025	108.413
22027	107.244
22029	108.324
22031	107.53
22033	107.111
22035	108.506
22037	106.104
22039	107.411
22041	108.498
22043	107.322
22045	106.015
22047	107.029
22049	107.113
22051	105.473
22053	106.974
22055	106.54
22057	105.884
22059	107.601
22061	107.171
22063	107.045
22065	108.224
22067	108.626
22069	107.674
22071	105.305
22073	108.512
22075	104.135
22077	107.666
22079	107.639
22081	107.751
22083	108.655
22085	106.674
22087	105.348
22089	105.799
22091	105.816
22093	106.494
22095	106.373
22097	107.217
22099	106.511
22101	105.841
22103	105.657
22105	106.439
22107	108.394
22109	105.663
22111	108.028
22113	106.347
22115	106.06
22117	105.703
22119	107.735
22121	107.541
22123	108.504
22125	106.775
22127	107.489
47001	98.146
47003	101.054
47005	105.581
47007	95.68
47009	98.661
47011	100.759
47013	95.242
47015	99.28
47017	105.819
47019	90.432
47021	103.199
47023	105.598
47025	94.912
47027	100.846
47029	95.367
47031	99.051
47033	106.738
47035	92.532
47037	103.405
47039	105.501
47041	99.95
47043	102.583
47045	107.218
47047	106.219
47049	94.295
47051	99.359
47053	106.521
47055	101.432
47057	96.917
47059	94.872
47061	93.549
47063	96.639
47065	100.738
47067	94.112
47069	105.554
47071	104.801
47073	95.513
47075	106.841
47077	105.034
47079	105.701
47081	102.697
47083	104.323
47085	104.41
47087	101.145
47089	97.344
47091	84.603
47093	99.067
47095	107.825
47097	107.024
47099	100.911
47101	101.549
47103	101.083
47105	99.929
47107	100.303
47109	104.93
47111	100.389
47113	105.937
47115	97.843
47117	101.26
47119	102.298
47121	101.086
47123	99.07
47125	104.427
47127	99.865
47129	95.391
47131	106.962
47133	98.023
47135	104.182
47137	99.385
47139	99.023
47141	98.217
47143	98.102
47145	99.764
47147	102.338
47149	102.683
47151	95.274
47153	95.695
47155	96.923
47157	107.353
47159	102.025
47161	104.875
47163	93.549
47165	102.633
47167	106.957
47169	101.693
47171	85.722
47173	97.312
47175	95.38
47177	98.95
47179	93.174
47181	102.066
47183	106.434
47185	98.513
47187	101.724
47189	102.719
